# Supplementary material for: SEDE-GPS: socio-economic data enrichment based on GPS information
Source: BMC Bioinformatics. 2018 Nov 30;19(Suppl 15):440. doi: 10.1186/s12859-018-2419-4 (PMC6266930; doi:10.1186/s12859-018-2419-4)
Supplement: Supplementary file 1 — This table contains names, positions, and references for the samples contained in the sequence dataset and whether Prokaryotes and/or Eukaryotes were analyzed from the sample in this study. (CSV 3 kb) [file 12859_2018_2419_MOESM1_ESM.csv]

Lake Name	ID	Latitude	Longitude	Prok. Data	Euk. Data	Reference
Ahornsee	AH_33	47.4663888889	13.7819444444	y	n	Grossmann et al. (2016)
Altausseer See	AL_33	47.6425	13.7772222222	y	y	Grossmann et al. (2016)
Augustsee	AU_33	47.6636111111	13.7861111111	y	y	Nolte et al., (2010)
Bad Aich	BA_33	47.4225	13.8188888889	y	y	Grossmann et al. (2016)
Bodensee	BD_33	47.5030555556	9.6966666667	y	y	Grossmann et al. (2016)
Gross-Egelsee	EG_33	47.9622222222	13.1247222222	y	y	Grossmann et al. (2016)
Fuschlsee	FU_33	47.8061111111	13.2538888889	y	y	Nolte et al., (2010)
Grafenbergsee	GF_33	47.4672222222	13.7661111111	y	y	Grossmann et al. (2016)
Hallstättersee	HA_33	47.5475	13.6744444444	y	y	Grossmann et al. (2016)
Holzoestersee	HC_33	48.0594444444	12.8991666667	y	n	Grossmann et al. (2016)
Bad Heratingersee	HE_33	48.0719444444	12.9469444444	y	n	Grossmann et al. (2016)
Hüttensee	HT_33	47.3591666667	13.8138888889	y	y	Grossmann et al. (2016)
Imsee	IM_33	48.0216666667	13.1344444444	y	y	Grossmann et al. (2016)
Irrsee	IR_33	47.8911111111	13.3155555556	y	y	Grossmann et al. (2016)
Krottensee	KR_33	47.7830555556	13.385	n	y	Grossmann et al. (2016)
Loiberbacher Teich	LO1_34	47.74	13.3019444444	y	n	Grossmann et al. (2016)
Loiberbacher Teich	LO2_34	47.7386111111	13.3013888889	y	n	Grossmann et al. (2016)
Miesbodensee	MI_33	47.4941666667	13.8727777778	y	y	Grossmann et al. (2016)
Mondsee	MO_33	47.8491666667	13.3425	y	y	Grossmann et al. (2016)
Nussensee	NU_33	47.7036111111	13.5686111111	y	y	Grossmann et al. (2016)
Obersee	OB_33	46.8911111111	12.2052777778	y	y	Grossmann et al. (2016)
Oedensee	OE_33	47.5627777778	13.8294444444	y	y	Grossmann et al. (2016)
Oberer Sonntagskarsee	OS_33	47.2980555556	13.8341666667	y	y	Grossmann et al. (2016)
Obertrumersee	OT_33	47.9425	13.0697222222	y	y	Grossmann et al. (2016)
Prebersee	PR_33	47.1852777778	13.8533333333	y	y	Grossmann et al. (2016)
Riesachsee	RI_33	47.3258333333	13.775	y	y	Grossmann et al. (2016)
Schwarzensee	SC_33	47.7480555556	13.4972222222	y	y	Grossmann et al. (2016)
Sommersbergersee	SO_33	47.6186111111	13.7377777778	y	y	Grossmann et al. (2016)
Unterer Sonntagskarsee	US_33	47.3077777778	13.8302777778	y	y	Grossmann et al. (2016)
Wallersee	WA_33	47.9097222222	13.1794444444	y	y	Nolte et al., (2010)
Wirpitschsee	WI_33	47.2352777778	13.6113888889	n	y	Grossmann et al. (2016)
Wolfgangsee	WO_33	47.7425	13.3902777778	y	y	Grossmann et al. (2016)
Grossmann et al. (2016)	Grossmann, L., Jensen, M., Pandey, R.V., Jost, S., Bass, D., Psenner, R., Boenigk, J.: Molecular investigation of protistan diversity along an elevation transect of alpine lakes. Aquatic Microbial Ecology 78(1), 25–37 (2016). doi:10.3354/ame01798
Nolte et al. (2010)	Nolte, V., Pandey, R.V., Jost, S., Medinger, R., Ottenwälder, B., Boenigk, J., Schlötterer, C.: Contrasting seasonal niche separation between rare and abundant taxa conceals the extent of protist diversity. Molecular Ecology 19(14), 2908–2915 (2010).
