# Supplementary material for: SEDE-GPS: socio-economic data enrichment based on GPS information
Source: BMC Bioinformatics. 2018 Nov 30;19(Suppl 15):440. doi: 10.1186/s12859-018-2419-4 (PMC6266930; doi:10.1186/s12859-018-2419-4)
Supplement: Supplementary file 2 — This table contains the feature names of the ten most important features in respect to the different alpha diversity metrics for Prokaryotes and Eukaryotes. Here, feature names were not replaced as described in “Methods” section. (CSV 2 kb) [file 12859_2018_2419_MOESM2_ESM.csv]

	Euk Chao1	Euk Shannon	Euk Simpson	Euk Simpson_e	Prok Chao1	Prok Shannon	Prok Simpson	Prok Simpson_e
1	Forrest.1km	mainstreet_m.1km	mainstreet_m.2km	OSM.amenity_parking.5km	Industrial_area.5km	Forrest.5km	Forrest.5km	Forrest.5km
2	Pop_FamilyType.F1_OCH.6.NR	Beach.2km	Beach.2km	Pop_Age.Y99.F.NR	Forrest.5km	mainstreet S.2km	Forrest.2km	mainstreet_s.2km
3	AvgMeanTemp	OSM.tourism_picnic_site.5km	RoadTraffic_LLd.GT06.THS_T	Beach.2km	AvgMinTemp	Forrest.2km	OSM.highway_bus_stop.2km	Forrest.1km
4	AvgMaxTemp	OSM.highway_rest_area.2km	OSM.place_town.5km	OSM.place_town.5km	AvgMeanTemp	AvgMinTemp	Forrest.1km	OSM.highway_bus_stop.2km
5	AvgMinTemp	Sports_Ground.2km	Sports_Ground.2km	OSM.highway_rest_area.2km	mainstreet_s.2km	OSM.place_village.2km	Mining.2km	Mining.2km
6	Free_Area.5km	Wind	RoadTraffic_Unld.GT14.THS_T	mainstreet_m.1km	OSM.place_hamlet.5km	Industrial_area.5km	AvgMinTemp	Water.1km
7	Wind	Employment_HRST.HRST.PC_ACT	Transport_Net.MWAY.KM_TKM2	mainstreet_m.2km	mainstreet_s.5km	Forrest.1km	OSM.tourism_picnic_site.5km	Industrial_area.5km
8	OSM.highway_rest_area.1km	OSM.place_town.5km	mainstreet_s.5km	OSM.tourism_picnic_site.5km	AvgMaxTemp	AvgMeanTemp	mainstreet_s.2km	Free_Area.1km
9	Trade_Stat.G45.V91290	mainstreet_s.5km	Building.5km	AvgWind	OSM.place_hamlet.1km	OSM.highway_bus_stop.2km	AvgMeanTemp	OSM.tourism_picnic_site.5km
10	mainstreet_s.5km	OSM.amenity_parking.5km	RoadTraffic_LLd.GT04.THS_T	AvgMeanTemp	Sports_Ground.5km	OSM.place_hamlet.5km	Trade_Stat.G45.V91290	OSM.place_town.5km
